# Supplementary material for: A new Maxwell model and its application in researching the compressive creep properties of recombinant bamboo
Source: PLoS One. 2025 Jul 28;20(7):e0329095. doi: 10.1371/journal.pone.0329095 (PMC12303286; doi:10.1371/journal.pone.0329095)
Supplement: S1 File — (XLSX) [file pone.0329095.s001.xlsx]

## Sheet: Sheet1
0	1	1	1	1	0.783772		1		1	1.02796	1.05889	1.07042	1.12054	1.16457	1.20435	1.21679	1.25086	1.28289	1.31322	1.3421	1.3456	1.37215	1.39773	1.42244	1.42226	1.4455	1.4681	1.49011	1.51158	1.5084	1.52891	1.54898	1.56865	1.58793	1.60687	1.62546	1.64374	1.66171	1.67941	1.67269	1.68985	1.70677	1.72345	1.71577	1.73201	1.74805	1.76389	1.7554	1.77087
10	1.08621	1.31034	1.17391	1.01754	1.02701		1.02796
20	1.13793	1.37931	1.21739	1.02631	1.08106		1.05889
30	1.18966	1.44828	1.26087	1.02631	1.13512		1.07042
40	1.2069	1.44828	1.30435	1.03509	1.13512		1.12054
50	1.2069	1.44828	1.34783	1.03509	1.13512		1.16457
60	1.22414	1.44828	1.34783	1.04386	1.13512		1.20435
70	1.24138	1.48276	1.3913	1.04386	1.16214		1.21679
80	1.24138	1.48276	1.3913	1.04386	1.16214		1.25086
90	1.25862	1.48276	1.43478	1.05263	1.16214		1.28289
100	1.25862	1.48276	1.43478	1.05263	1.16214		1.31322
110	1.27586	1.48276	1.47826	1.0614	1.16214		1.3421
120	1.27586	1.51724	1.47826	1.0614	1.18917		1.3456
130	1.2931	1.51724	1.52174	1.0614	1.18917		1.37215
140	1.2931	1.51724	1.52174	1.0614	1.18917		1.39773
150	1.31034	1.51724	1.52174	1.0614	1.18917		1.42226
160	1.32759	1.55171	1.52174	1.07017	1.21619		1.42244
170	1.32759	1.55171	1.56522	1.07017	1.21619		1.4455
180	1.34483	1.55171	1.56522	1.07017	1.21619		1.4681
190	1.34483	1.55171	1.56522	1.07017	1.21619		1.49011
200	1.36207	1.55171	1.6087	1.07894	1.21619		1.5084
210	1.36207	1.58621	1.6087	1.07894	1.24322		1.51158
220	1.37931	1.58621	1.6087	1.07894	1.24322		1.52891
230	1.37931	1.58621	1.6087	1.08772	1.24322		1.54898
240	1.37931	1.58621	1.65217	1.08772	1.24322		1.56865
250	1.39655	1.58621	1.65217	1.08772	1.24322		1.58793
260	1.39655	1.58621	1.65217	1.08772	1.24322		1.60687
270	1.41379	1.58621	1.69565	1.08772	1.24322		1.62546
280	1.41379	1.58621	1.69565	1.09649	1.24322		1.64374
290	1.43103	1.58621	1.69565	1.09649	1.24322		1.66171
300	1.43103	1.58621	1.69565	1.09649	1.24322		1.67269
310	1.44828	1.62069	1.69565	1.10526	1.27025		1.67941
320	1.44828	1.62069	1.73913	1.10526	1.27025		1.68985
330	1.46552	1.62069	1.73913	1.10526	1.27025		1.70677
340	1.48276	1.62069	1.73913	1.10526	1.27025		1.71577
350	1.48276	1.65517	1.73913	1.10526	1.29728		1.72345
360	1.5	1.65517	1.78261	1.10526	1.29728		1.73201
370	1.5	1.65517	1.78261	1.11403	1.29728		1.74805
380	1.5	1.65517	1.78261	1.11403	1.29728		1.7554
390	1.5	1.68966	1.78261	1.11403	1.3243		1.76389
400	1.5	1.68966	1.82609	1.11403	1.3243		1.77087
410	1.5	1.68966	1.82609	1.12281	1.3243		1.77714
420	1.5	1.72414	1.82609	1.12281	1.35133		1.78616
430	1.5	1.72414	1.82609	1.12281	1.35133		1.7921
440	1.5	1.72414	1.86957	1.13158	1.35133		1.8069
450	1.5	1.72414	1.86957	1.13158	1.35133		1.81191
460	1.5	1.75862	1.86957	1.14035	1.37836		1.82155
470	1.5	1.75862	1.91304	1.14035	1.37836		1.82627
480	1.5	1.75862	1.91304	1.14912	1.37836		1.84049
490	1.5	1.75862	1.91304	1.14912	1.37836		1.85457
500	1.5	1.75862	1.95652	1.15789	1.37836		1.85822
510	1.5	1.7931	1.95652	1.15789	1.40538		1.86819
520	1.51724	1.7931	1.95652	1.16667	1.40538		1.86853
530	1.51724	1.7931	2	1.17544	1.40538		1.87193
540	1.53448	1.7931	2	1.18421	1.40538		1.87938
550	1.55172	1.82759	2.04348	1.1907	1.43241		1.88103
560	1.56897	1.82759	2.04348	1.20456	1.43241		1.88552
570	1.60345	1.86207	2.04348	1.21088	1.45943		1.88822
580	1.60345	1.89655	2.04348	1.22842	1.48646		1.89048
590	1.60345	1.93103	2.04348	1.23418	1.51349		1.89899
600	1.60345	1.93103	2.04348	1.24184	1.51349		1.90147
[truncated: 20 more columns]

## Sheet: Sheet2
0	1	1	1	1
10	1.07246	1.03165	1.12882	1.04402
20	1.07246	1.18987	1.17585	1.07547
30	1.07246	1.30137	1.18762	1.08176
40	1.07246	1.38072	1.22288	1.09434
50	1.07246	1.4288	1.24641	1.10063
60	1.09058	1.49209	1.25816	1.10692
70	1.09058	1.50791	1.25816	1.11321
80	1.09058	1.50791	1.25816	1.1195
90	1.09058	1.53956	1.25816	1.12579
100	1.09058	1.53956	1.29344	1.13208
110	1.09058	1.55538	1.31695	1.13837
120	1.09058	1.55538	1.32872	1.14466
130	1.09058	1.5712	1.34047	1.15094
140	1.09058	1.5712	1.34047	1.15724
150	1.09058	1.58703	1.34047	1.16352
160	1.09058	1.58703	1.34047	1.16981
170	1.09058	1.58703	1.34047	1.1761
180	1.14493	1.58703	1.35223	1.18239
190	1.14493	1.58703	1.37575	1.18868
200	1.14493	1.6029	1.38751	1.19497
210	1.14493	1.6029	1.38751	1.20126
220	1.14493	1.6029	1.39926	1.20755
230	1.14493	1.6029	1.39926	1.20755
240	1.14493	1.6029	1.41102	1.21384
250	1.14493	1.6029	1.41102	1.21384
260	1.14493	1.61877	1.42278	1.22013
270	1.14493	1.61877	1.42278	1.22642
280	1.16304	1.61877	1.42278	1.22642
290	1.16304	1.61877	1.43454	1.23271
300	1.19928	1.63464	1.43454	1.23271
310	1.19928	1.63464	1.4463	1.239
320	1.19928	1.63464	1.45805	1.24529
330	1.19928	1.63464	1.45805	1.25157
340	1.19928	1.63464	1.46982	1.25157
350	1.21739	1.63464	1.46982	1.25786
360	1.21739	1.63464	1.46982	1.26415
370	1.21739	1.65051	1.46982	1.27044
380	1.21739	1.65051	1.48158	1.27673
390	1.21739	1.65051	1.48158	1.28931
400	1.21739	1.65051	1.48158	1.2956
410	1.21739	1.65051	1.48158	1.30189
420	1.21739	1.65051	1.49333	1.30818
430	1.21739	1.66638	1.49333	1.31447
440	1.21739	1.66638	1.49333	1.32076
450	1.21739	1.66638	1.50509	1.32705
460	1.23551	1.68225	1.50509	1.32705
470	1.25362	1.68225	1.51685	1.33334
480	1.28986	1.68225	1.51685	1.33334
490	1.30797	1.68225	1.51685	1.33962
500	1.32609	1.68225	1.52861	1.33962
510	1.3442	1.69812	1.54036	1.34591
520	1.38043	1.69812	1.54036	1.3522
530	1.50725	1.69812	1.55212	1.3522
540	1.56341	1.71399	1.56389	1.35849
550	1.61775	1.71399	1.56389	1.36478
560	1.6721	1.72986	1.57564	1.36478
570	1.70833	1.72986	1.59916	1.37107
580	1.74435	1.72986	1.61092	1.37736
590	1.79891	1.74573	1.63444	1.38365
600	1.85337	1.7616	1.65795	1.39623

## Sheet: Sheet3
0	1	1	1	1
10	1.03572	1.00412	1.00107	1.02439
20	1.06429	1.08756	1.01451	1.04065
30	1.08572	1.11538	1.02795	1.08943
40	1.10714	1.17101	1.02795	1.14634
50	1.16429	1.19882	1.03467	1.17886
60	1.19286	1.25445	1.04138	1.187
70	1.2	1.33789	1.0481	1.21138
80	1.20714	1.69949	1.05482	1.22764
90	1.20714	1.7273	1.05482	1.25203
100	1.21428	1.7273	1.06154	1.25203
110	1.22143	1.7273	1.06826	1.26016
120	1.22143	1.7273	1.06826	1.26016
130	1.22143	1.7273	1.07498	1.26016
140	1.22857	1.7273	1.07498	1.26829
150	1.22857	1.7273	1.0817	1.27642
160	1.23572	1.7273	1.08841	1.27642
170	1.23572	1.7273	1.09513	1.28455
180	1.23572	1.7273	1.10185	1.28455
190	1.23572	1.7273	1.10857	1.29268
200	1.24286	1.7273	1.10857	1.29268
210	1.24286	1.7273	1.11529	1.29268
220	1.24286	1.7273	1.12201	1.29268
230	1.24286	1.7273	1.12872	1.29268
240	1.25	1.7273	1.13545	1.29268
250	1.25	1.7273	1.13545	1.30081
260	1.25	1.7273	1.14888	1.30081
270	1.25	1.7273	1.14888	1.30081
280	1.25	1.7273	1.1556	1.30081
290	1.25714	1.7273	1.1556	1.30081
300	1.25714	1.75512	1.1556	1.30895
310	1.25714	1.75512	1.16232	1.30895
320	1.25714	1.75512	1.16904	1.30895
330	1.26428	1.75512	1.16904	1.30895
340	1.26428	1.75512	1.17576	1.31707
350	1.26428	1.75512	1.17576	1.31707
360	1.26428	1.75512	1.17576	1.31707
370	1.27143	1.75512	1.18247	1.31707
380	1.27143	1.75512	1.18247	1.31707
390	1.27143	1.75512	1.18919	1.31707
400	1.27143	1.75512	1.18919	1.31707
410	1.27143	1.78293	1.19591	1.3252
420	1.27857	1.78293	1.19591	1.3252
430	1.27857	1.81075	1.19591	1.3252
440	1.27857	1.81075	1.20263	1.3252
450	1.27857	1.81075	1.20263	1.3252
460	1.28571	1.81075	1.20935	1.3252
470	1.28571	1.81075	1.20935	1.3252
480	1.28571	1.81075	1.20935	1.33333
490	1.28571	1.83856	1.21607	1.33333
500	1.29286	1.83856	1.21607	1.33333
510	1.29286	1.83856	1.22279	1.34146
520	1.29286	1.83856	1.22279	1.34146
530	1.3	1.83856	1.2295	1.34146
540	1.3	1.83856	1.23622	1.34146
550	1.3	1.83856	1.23622	1.3496
560	1.30714	1.83856	1.24294	1.3496
570	1.30714	1.83856	1.24294	1.3496
580	1.31429	1.83856	1.25638	1.35773
590	1.31429	1.83856	1.2631	1.35773
600	1.34286	2.03327	1.29669	1.38211

## Sheet: Sheet4
0	1	1	1	1
10	1.02344	1.02857	1	1.29787
20	1.03125	1.04286	1	1.34043
30	1.03125	1.05714	1.2381	1.34043
40	1.03907	1.07143	1.42857	1.3617
50	1.04688	1.07143	2.19048	1.38298
60	1.04688	1.07143	2.2381	1.38298
70	1.05469	1.08571	2.2381	1.40426
80	1.05469	1.08571	2.28571	1.40426
90	1.0625	1.08571	2.28571	1.42553
100	1.0625	1.1	2.28571	1.42553
110	1.0625	1.1	2.33333	1.44681
120	1.07031	1.1	2.33333	1.46809
130	1.07031	1.11429	2.33333	1.51064
140	1.07031	1.11429	2.33333	1.51064
150	1.07812	1.11429	2.33333	1.53191
160	1.07812	1.11429	2.38095	1.53191
170	1.07812	1.11429	2.38095	1.55319
180	1.07812	1.12857	2.38095	1.57447
190	1.08594	1.12857	2.38095	1.59574
200	1.08594	1.12857	2.38095	1.59574
210	1.08594	1.12857	2.38095	1.61702
220	1.08594	1.14286	2.42857	1.61702
230	1.09375	1.14286	2.42857	1.6383
240	1.09375	1.14286	2.42857	1.6383
250	1.09375	1.14286	2.42857	1.65957
260	1.09375	1.14286	2.42857	1.68085
270	1.09375	1.14286	2.42857	1.68085
280	1.09375	1.15714	2.47619	1.70214
290	1.09375	1.15714	2.47619	1.7234
300	1.10156	1.15714	2.47619	1.7234
310	1.10156	1.15714	2.47619	1.74468
320	1.10156	1.15714	2.47619	1.74468
330	1.10156	1.17143	2.47619	1.74468
340	1.10938	1.17143	2.52381	1.76596
350	1.10938	1.17143	2.52381	1.76596
360	1.10938	1.17143	2.52381	1.76596
370	1.11719	1.17143	2.52381	1.78723
380	1.11719	1.17143	2.52381	1.78723
390	1.11719	1.18571	2.57142	1.78723
400	1.11719	1.18571	2.57142	1.80851
410	1.11719	1.18571	2.57142	1.80851
420	1.125	1.18571	2.57142	1.80851
430	1.125	1.18571	2.57142	1.82979
440	1.13281	1.2	2.61905	1.82979
450	1.13281	1.2	2.61905	1.82979
460	1.13281	1.2	2.61905	1.85106
470	1.14063	1.2	2.61905	1.85106
480	1.14063	1.21429	2.61905	1.87235
490	1.14063	1.21429	2.61905	1.87235
500	1.14844	1.21429	2.66667	1.87235
510	1.14844	1.22857	2.66667	1.89362
520	1.14844	1.22857	2.66667	1.91489
530	1.14844	1.22857	2.66667	1.91489
540	1.15625	1.24286	2.66667	1.93617
550	1.15625	1.24286	2.71429	1.93617
560	1.15625	1.24286	2.71429	1.95745
570	1.15625	1.25714	2.71429	1.95745
580	1.16406	1.25714	2.71429	1.97872
590	1.16406	1.27143	2.7619	1.97872
600	1.27344	1.28571	2.80952	2.02128
